# Supplementary material for: Exercise-Based Training Strategies to Reduce the Incidence or Mitigate the Risk Factors of Anterior Cruciate Ligament Injury in Adult Football (Soccer) Players: A Systematic Review
Source: Int J Environ Res Public Health. 2021 Dec 18;18(24):13351. doi: 10.3390/ijerph182413351 (PMC8704173; doi:10.3390/ijerph182413351)
Supplement: Supplementary file 1 [file ijerph-18-13351-s001.zip]

Archive with 1 entries (1 files):
- ijerph-1459938-supplementary.pdf
